# Supplementary material for: Heme Interactions as Regulators of the Alternative Pathway Complement Responses and Implications for Heme-Associated Pathologies
Source: Curr Issues Mol Biol. 2023 Jun 16;45(6):5198–214. doi: 10.3390/cimb45060330 (PMC10297344; doi:10.3390/cimb45060330)
Supplement: Supplementary file 1 [file cimb-45-00330-s001.zip]

Archive with 1 entries (1 files):
- cimb-2412718-supplementary.pdf
